# Supplementary material for: Factors Contributing to the Comprehensive Use of Food Labels in Jordan
Source: Nutrients. 2023 Nov 23;15(23):4893. doi: 10.3390/nu15234893 (PMC10708443; doi:10.3390/nu15234893)
Supplement: Supplementary file 1 [file nutrients-15-04893-s001.zip]

Archive with 1 entries (1 files):
- nutrients-2679556-supplementary.pdf
